# Supplementary material for: A Rejection Gene Expression Score in Indication and Surveillance Biopsies Is Associated with Graft Outcome
Source: Int J Mol Sci. 2020 Nov 3;21(21):8237. doi: 10.3390/ijms21218237 (PMC7672640; doi:10.3390/ijms21218237)
Supplement: Supplementary file 1 [file ijms-21-08237-s001.zip]

Archive with 1 entries (1 files):
- ijms-973285-supplementary.xlsx
