# Supplementary material for: A Rejection Gene Expression Score in Indication and Surveillance Biopsies Is Associated with Graft Outcome
Source: Int J Mol Sci. 2020 Nov 3;21(21):8237. doi: 10.3390/ijms21218237 (PMC7672640; doi:10.3390/ijms21218237)
Supplement: Supplementary file 1 [file ijms-21-08237-s001.zip › ijms-973285-supplementary.xlsx]

## Sheet: Hoja1
Affymetrix ID	Gene Symbol	Entrez	logFC	AveExpr	t	P.Value	adj.P.Val
TC0400010961.hg.1	JCHAIN	3512	3.07746	8.35456	5.76225	1.02172e-07	1.82531e-06
TC0500007138.hg.1	IL7R	3575	3.06994	7.00302	7.64775	1.64578e-11	2.29909e-09
TC0100014857.hg.1	GBP5	115362	2.96124	5.32617	7.78705	8.40907e-12	1.38153e-09
TC0400011053.hg.1	CXCL10	3627	2.91586	5.40915	5.99432	3.65705e-08	7.82705e-07
TC0400011052.hg.1	CXCL9	4283	2.90097	6.97444	6.07355	2.56533e-08	5.89934e-07
TC0500007408.hg.1	GZMK	3003	2.74103	5.40456	8.10202	1.82738e-12	6.58364e-10
TC0100009555.hg.1	CD2	914	2.70582	5.53799	7.60832	1.98935e-11	2.68769e-09
TC0300008320.hg.1	CD96	10225	2.70449	5.70027	7.58927	2.18011e-11	2.69803e-09
TC0X00009981.hg.1	IL2RG	3561	2.62093	7.90221	7.97013	3.46721e-12	8.32773e-10
TC0100010310.hg.1	SLAMF7	57823	2.57933	4.72584	8.1159	1.70812e-12	6.51596e-10
TC0100016135.hg.1	SLAMF6	114836	2.53611	5.46732	7.88708	5.18462e-12	1.02443e-09
TC0100011270.hg.1	LAX1	54900	2.53265	4.28711	7.53071	2.88768e-11	3.20719e-09
TC0900009915.hg.1	CCL19	6363	2.51297	7.43964	6.13229	1.97011e-08	4.71445e-07
TC0100016359.hg.1	SELL	6402	2.50334	5.5648	7.8344	6.68926e-12	1.24426e-09
TC1200008133.hg.1	LYZ	4069	2.4763	9.04215	6.93736	4.83295e-10	2.39249e-08
TC0500013316.hg.1	CD180	4064	2.44251	4.67778	7.15523	1.72949e-10	1.12157e-08
TC0200007895.hg.1	PLEK	5341	2.43535	5.75838	8.36749	5.01114e-13	4.64246e-10
TC0800007382.hg.1	IDO1	3620	2.42776	4.62056	7.18152	1.52694e-10	1.07632e-08
TC1100009200.hg.1	CD3E	916	2.35468	6.86044	8.20122	1.12763e-12	6.09392e-10
TC0100017110.hg.1	FCMR	9214	2.34524	5.34096	7.24528	1.12819e-10	8.90438e-09
TC1300008840.hg.1	LCP1	3936	2.32986	8.04097	8.00474	2.93125e-12	7.92049e-10
TC0100011105.hg.1	PTPRC	5788	2.29675	7.81138	8.03678	2.50904e-12	7.39826e-10
TC0400011192.hg.1	PLAC8	51316	2.29371	6.43625	8.31204	6.56903e-13	5.25297e-10
TC0X00006626.hg.1	TLR8	51311	2.28799	3.72602	7.47783	3.72045e-11	3.95527e-09
TC0100007451.hg.1	CD52	1043	2.27589	6.34555	7.77919	8.7344e-12	1.38153e-09
TC0100016185.hg.1	FCGR3A	2214	2.25117	5.62108	6.49172	3.83648e-09	1.21364e-07
TC1700010447.hg.1	CCL5	6352	2.22858	7.46785	7.7912	8.24208e-12	1.38153e-09
TC1600008712.hg.1	IRF8	3394	2.1973	6.95896	8.13724	1.5397e-12	6.51596e-10
TC0300007256.hg.1	CCR2	729230	2.18252	6.31788	6.73515	1.24395e-09	4.80181e-08
TC1700010630.hg.1	CCR7	1236	2.17119	5.36632	6.85289	7.18081e-10	3.22178e-08
TC0600014255.hg.1	UBD	10537	2.17098	6.10588	8.39179	4.45025e-13	4.64246e-10
TC0600013125.hg.1	THEMIS	387357	2.15228	4.51844	7.54207	2.73443e-11	3.19976e-09
TC1100012478.hg.1	CD3D	915	2.13886	4.66231	7.72395	1.1402e-11	1.64316e-09
TC0500007413.hg.1	GZMA	3001	2.13299	4.66954	7.01876	3.29549e-10	1.77246e-08
TC0400006951.hg.1	CD38	952	2.10331	5.18213	6.22014	1.32492e-08	3.4041e-07
TC1200010703.hg.1	BIN2	51411	2.1032	5.60297	8.05983	2.24331e-12	7.27394e-10
TC1200006788.hg.1	KLRD1	3824	2.1017	4.36605	6.14458	1.86398e-08	4.51042e-07
TC1200012583.hg.1	CD27	939	2.09753	5.0312	7.44656	4.32105e-11	4.44794e-09
TC0100007676.hg.1	LCK	3932	2.08818	5.52181	7.80247	7.80551e-12	1.38098e-09
TC1200010850.hg.1	TESPA1	9840	2.08715	4.91265	7.6026	2.0448e-11	2.69803e-09
TC0400011054.hg.1	CXCL11	6373	2.07685	4.51421	5.92137	5.06038e-08	1.02552e-06
TC0500010553.hg.1	FYB1	2533	2.0612	7.9261	7.5425	2.72887e-11	3.19976e-09
TC1100009202.hg.1	CD3G	917	2.04495	4.52241	7.34259	7.0994e-11	6.48446e-09
TC1600011520.hg.1	SEPTIN1	1731	2.02765	5.0628	8.54257	2.12867e-13	4.24874e-10
TC0100016139.hg.1	CD48	962	2.02345	5.07529	8.42562	3.7721e-13	4.64246e-10
TC0700010751.hg.1	AOAH	313	2.02283	5.83398	7.2835	9.40731e-11	7.82134e-09
TC1900008533.hg.1	CD37	951	2.01838	6.96498	7.53621	2.81243e-11	3.19976e-09
TC0100012734.hg.1	TNFRSF9	3604	2.01596	5.10507	7.64518	1.66626e-11	2.29909e-09
TC0500007491.hg.1	GAPT	202309	2.01548	4.88987	5.75385	1.06008e-07	1.88284e-06
TC1200009891.hg.1	CLEC7A	64581	2.00953	5.57012	6.72507	1.30368e-09	5.00259e-08
TC0500009378.hg.1	DOCK2	1794	2.00924	5.92878	7.90531	4.74671e-12	1.02443e-09
TC0200014693.hg.1	CYTIP	9595	2.00574	5.19128	8.02756	2.6239e-12	7.39826e-10
TC1100012471.hg.1	JAML	120425	2.00508	5.42762	7.20832	1.34464e-10	9.79774e-09
TC1500010184.hg.1	BCL2A1	597	1.99417	4.90925	7.98692	3.19593e-12	8.05096e-10
TC0300008290.hg.1	TRAT1	50852	1.98795	4.45213	7.35668	6.63823e-11	6.23897e-09
TC0100009866.hg.1	FCGR1A	2209	1.98547	5.36541	5.92149	5.05758e-08	1.02552e-06
TC1600007240.hg.1	PRKCB	5579	1.98163	4.9073	6.98266	3.90599e-10	2.03211e-08
TC0400007918.hg.1	CXCL13	10563	1.97665	2.51083	4.99458	2.67284e-06	3.20395e-05
TC0300007251.hg.1	CXCR6	10663	1.97271	4.36563	6.45192	4.60613e-09	1.409e-07
TC0100009394.hg.1	CD53	963	1.9632	7.90145	7.12197	2.02445e-10	1.26236e-08
TC0700007505.hg.1	IKZF1	10320	1.95903	5.76687	8.27979	7.68865e-13	5.25297e-10
TC0700008011.hg.1	NCF1	653361	1.95525	6.63009	6.42561	5.19657e-09	1.56743e-07
TC0800009819.hg.1	DOK2	9046	1.95235	5.24963	7.09806	2.26669e-10	1.38458e-08
TC0100016156.hg.1	ARHGAP30	257106	1.95158	5.50586	7.29446	8.92922e-11	7.52025e-09
TC1200007767.hg.1	NCKAP1L	3071	1.94708	6.24054	7.80053	7.87917e-12	1.38098e-09
TC0100016138.hg.1	SLAMF1	6504	1.93885	3.55256	7.73419	1.08527e-11	1.63673e-09
TC1100009191.hg.1	IL10RA	3587	1.93838	6.2503	7.16782	1.62942e-10	1.1007e-08
TC1600007470.hg.1	ITGAL	3683	1.93294	5.34853	8.12082	1.66774e-12	6.51596e-10
TC1200011845.hg.1	SELPLG	6404	1.91377	6.48064	7.98488	3.22783e-12	8.05096e-10
TC0400012922.hg.1	TLR6	10333	1.91166	4.12543	7.29468	8.91975e-11	7.52025e-09
TC2200008641.hg.1	RAC2	5880	1.90889	6.32183	7.30676	8.42104e-11	7.2814e-09
TC1300009597.hg.1	GPR18	2841	1.90655	4.45128	7.24795	1.11399e-10	8.90438e-09
TC0200013916.hg.1	IL1B	3553	1.90595	3.6614	5.98308	3.84498e-08	8.17532e-07
TC0500012205.hg.1	MZB1	51237	1.8972	4.99813	4.47421	2.12606e-05	0.00020246
TC2000007005.hg.1	CST7	8530	1.89366	5.90242	8.03601	2.51847e-12	7.39826e-10
TC0500011579.hg.1	ST8SIA4	7903	1.88502	5.97699	7.53634	2.81068e-11	3.19976e-09
TC0600011491.hg.1	HLA-DRB5	3127	1.88303	6.3365	3.06833	0.00280467	0.012622
TC1900008166.hg.1	CD79A	973	1.87785	6.34775	5.45249	3.916e-07	6.03213e-06
TC0500010670.hg.1	EMB	133418	1.87614	5.79213	8.17915	1.25558e-12	6.26339e-10
TC0100016049.hg.1	FCRL3	115352	1.87589	4.09666	7.35862	6.57706e-11	6.23897e-09
TC1100013087.hg.1	BIRC3	330	1.87118	6.41416	7.33531	7.35031e-11	6.62039e-09
TC0100013534.hg.1	LAPTM5	7805	1.87076	8.74843	7.35069	6.83036e-11	6.32784e-09
TC0100018307.hg.1	ACKR1	2532	1.86991	4.81574	6.22866	1.27478e-08	3.30678e-07
TC0100010341.hg.1	FCER1G	2207	1.86945	6.25319	6.75118	1.15451e-09	4.53756e-08
TC1200009872.hg.1	KLRB1	3820	1.86709	4.31083	7.05268	2.80849e-10	1.64081e-08
TC0100015752.hg.1	CTSS	1520	1.85886	8.66219	7.21229	1.31958e-10	9.79774e-09
TC0100010269.hg.1	SLAMF8	56833	1.85713	5.50496	6.85119	7.23838e-10	3.22178e-08
TC2200007413.hg.1	GRAP2	9402	1.85594	4.38556	7.42176	4.86509e-11	4.9297e-09
TC2200008189.hg.1	DERL3	91319	1.85382	5.47608	5.09428	1.77198e-06	2.24002e-05
TC2100008392.hg.1	ITGB2	3689	1.84647	6.24587	7.03628	3.03429e-10	1.68183e-08
TC0100016189.hg.1	FCGR3B	2215	1.84448	5.20547	5.30047	7.47671e-07	1.04497e-05
TC0100015246.hg.1	KCNA3	3738	1.84308	4.56131	7.041	2.96747e-10	1.68183e-08
TC1900011759.hg.1	APOC1	341	1.82595	3.98776	5.35061	6.04628e-07	8.83111e-06
TC0X00010356.hg.1	BTK	695	1.82265	4.40794	7.13394	1.91292e-10	1.20439e-08
TC0200010527.hg.1	ICOS	29851	1.81835	3.23278	6.91292	5.42044e-10	2.62325e-08
TC0X00008344.hg.1	SH2D1A	4068	1.80493	4.28051	8.50008	2.62066e-13	4.24874e-10
TC0500013401.hg.1	LCP2	3937	1.79928	6.85135	7.40528	5.26368e-11	5.25153e-09
TC1700010587.hg.1	IKZF3	22806	1.79886	4.88677	7.39012	5.65903e-11	5.56042e-09
TC0300007257.hg.1	CCR5	1234	1.79745	5.63508	6.52755	3.25325e-09	1.06017e-07
TC0100011378.hg.1	RASSF5	83593	1.78839	6.35156	7.90237	4.81473e-12	1.02443e-09
TC1900009548.hg.1	MYO1F	4542	1.78635	6.51384	6.62677	2.05736e-09	7.5105e-08
TC0400007311.hg.1	RHOH	399	1.77891	4.33937	7.52854	2.91787e-11	3.20719e-09
TC1200006645.hg.1	CD4	920	1.7676	6.99892	7.03758	3.01579e-10	1.68183e-08
TC0600007657.hg.1	HLA-DQA1	3117	1.76257	8.85709	6.24325	1.19322e-08	3.13281e-07
TC2100007599.hg.1	SAMSN1	64092	1.75332	5.31405	6.16897	1.66979e-08	4.08626e-07
TC1700007617.hg.1	CCL18	6362	1.75149	4.63362	4.57476	1.43823e-05	0.000144379
TC1900011414.hg.1	LAIR1	3903	1.75139	6.12594	6.79239	9.52703e-10	3.96044e-08
TC0300008559.hg.1	PARP15	165631	1.75092	4.52747	6.29964	9.2363e-09	2.50617e-07
